# Supplementary material for: Myelin and lymphocyte protein serves as a prognostic biomarker and is closely associated with the tumor microenvironment in the nephroblastoma
Source: Cancer Med. 2022 Jan 13;11(5):1427–38. doi: 10.1002/cam4.4542 (PMC8894696; doi:10.1002/cam4.4542)
Supplement: Supplementary file 2 — Supplementary Material [file CAM4-11-1427-s002.csv]

methylation sites	R	P
cg03129884	-0.083	3.64e-01
cg05142617	-0.026	7.75e-01
cg06668300	-0.113	2.16e-01
cg10108468	0.08	3.79e-01
cg22403344	-0.111	2.24e-01
cg22762844	-0.097	2.89e-01
cg03566174	0.21	2.04e-02
cg04804539	-0.106	2.43e-01
cg05314420	-0.265	3.17e-03
cg07224914	-0.097	2.9e-01
cg09712683	-0.068	4.55e-01
cg09983051	-0.095	2.98e-01
cg10562649	0.006	9.44e-01
cg14410476	0.02	8.27e-01
cg17626405	-0.084	3.6e-01
cg19762657	0.021	8.2e-01
cg21245652	-0.074	4.19e-01
